# Supplementary material for: Spectra–Stability Relationships in Organic Electron Acceptors: Excited-State Analysis
Source: Molecules. 2025 Nov 13;30(22):4392. doi: 10.3390/molecules30224392 (PMC12655616; doi:10.3390/molecules30224392)
Supplement: Supplementary file 1 [file molecules-30-04392-s001.zip]

Archive with 1 entries (1 files):
- molecules-3969937-supplementary.pdf
